# Supplementary material for: Monitoring of Particulate Fouling Potential of Feed Water with Spectroscopic Measurements
Source: Membranes (Basel). 2023 Jul 12;13(7):664. doi: 10.3390/membranes13070664 (PMC10385396; doi:10.3390/membranes13070664)
Supplement: Supplementary file 1 [file membranes-13-00664-s001.zip]

Archive with 16 entries (16 files):
- Figure S1.emf
- Figure S10.emf
- Figure S11.emf
- Figure S12.emf
- Figure S13.emf
- Figure S14.emf
- Figure S15.emf
- Figure S16.emf
- Figure S2.emf
- Figure S3.emf
- Figure S4.emf
- Figure S5.emf
- Figure S6.emf
- Figure S7.emf
- Figure S8.emf
- Figure S9.emf
